# Supplementary material for: Fluid balance correlates with clinical course of multiple organ dysfunction syndrome and mortality in patients with septic shock
Source: PLoS One. 2019 Dec 2;14(12):e0225423. doi: 10.1371/journal.pone.0225423 (PMC6886786; doi:10.1371/journal.pone.0225423)
Supplement: S1 File — (XLSX) [file pone.0225423.s001.xlsx]

## Sheet: Sheet1
No.	age(year)	gender(male)	BMI	SOFA D1	SOFA D3	APACHE II score	P/F D1	P/F D3	Plt D1	Plt D3	Bil D1	Bil D3	Hemo D1	Hemo D3	GCS D1	GSC D3	Cr D1	Cr D3	Resp Failure	DIC	Liver failure	CV failure	CNS failure	Renal Failure	Organ failure count	Severe MODS	MODS D1	MODS D3	MODS Trend 1	MODS Trend 2	Bacteremia	Intake D1	Output D1	Intake D2	Output D2	Intake D3	Output D3	Balance 24hr	Positive IO D1	balance 48hr	Positive IO D2	balance 72hr	Positive IO D3	Intake 24hr	Intake 48hr	Intake 72hr	Output 24hr	Output 48hr	output 72hr
1	78	0	24.8	7	8	15	0	0	0	0	2	2	1	2	2	2	2	2	0	0	1	0	1	1	3	1	1	1	Persistent MODS	1	1	2207	1346	920	1669	983	1858	861	1	112	1	-760	0	1307	2227	3210	-1346	-3015	-4870
2	92	1	26.1	7	7	15	2	0	0	0	0	0	1	3	3	3	1	1	1	0	0	0	1	0	2	0	0	0	No MODS	0	1	2035	1277	1390	1357	1550	2975	-65	0	183	1	-1589	0	1320	3440	5150	-1385	-3257	-6739
3	57	1	26	7	8	21	1	2	1	2	1	0	1	1	3	3	0	0	0	0	0	0	1	0	1	0	0	1	Developed MODS	3	0	1500	597	1955	1244	2000	1194	903	1	1614	1	2420	1	1500	3455	5455	-597	-1841	-3035
4	63	0	27.2	15	18	24	1	2	3	4	2	2	4	4	4	4	1	2	0	1	1	1	1	0	4	1	1	1	Persistent MODS	1	1	430	425	2716	1235	0	0	650	1	480	1	2181	1	700	1130	3846	-50	-650	-1665
5	71	1	21	8	5	23	2	1	0	0	0	0	4	1	2	3	0	0	1	0	0	1	1	0	3	1	0	0	No MODS	0	1	892	653	1410	1175	2507	1375	1132	1	2070	1	2254	1	2507	4730	6329	-1375	-2660	-4075
6	64	0	14.3	11	10	32	2	2	4	3	1	1	1	1	3	3	0	0	1	1	0	0	1	0	3	1	1	1	Persistent MODS	1	1	5269	1306	2410	3696	2096	3392	3314	1	2046	1	774	1	5290	7700	9790	-1976	-5672	-9094
7	84	0	25	11	10	36	3	2	1	1	0	0	3	3	4	4	0	0	1	0	0	1	1	0	3	1	1	1	Persistent MODS	1	0	1119	1475	1934	2100	2077	1860	144	1	-22	0	195	1	1619	3553	5630	-1475	-3575	-5435
8	68	0	25	6	6	23	0	2	2	1	1	0	3	1	4	3	0	0	0	1	0	1	1	0	3	1	1	1	Persistent MODS	1	1	1570	1480	2595	3607	2280	1590	590	1	-1120	0	160	1	1070	3665	5945	-480	-4195	-5785
9	88	1	18.4	9	14	33	0	2	0	2	0	0	1	3	4	4	4	3	0	0	0	0	1	1	2	0	1	1	Persistent MODS	1	0	5202	1166	3284	2068	4814	2898	1720	1	5756	1	6972	1	1790	6992	10276	-70	-1236	-3304
10	57	1	21.8	4	5	13	0	1	0	0	0	0	1	1	3	3	0	0	0	0	0	0	1	0	1	0	0	0	No MODS	0	0	1480	1368	2000	1631	1790	2209	612	1	981	1	562	1	1980	3980	5570	-1368	-2999	-5208
11	66	1		6	4	20	2	0	1	1	0	0	0	0	3	3	0	0	1	0	0	0	1	0	2	0	1	1	Persistent MODS	1	0	1470	741	1720	791	1400	891	2729	1	3658	1	4167	1	3470	5190	6590	-741	-1532	-2423
12	68	1	25	14	14	29	3	3	0	0	0	0	0	0	4	4	4	4	1	0	0	0	1	1	3	1	1	1	Persistent MODS	1	0	3658	975	1830	3490	2605	1040	2683	1	1523	1	3088	1	3658	5488	8093	-975	-4465	-5505
13	50	0	17	11	8	14	3	3	3	2	0	0	3	3	2	0	0	0	1	1	0	1	1	0	4	1	1	1	Persistent MODS	1	0	1680	1570	1540	1230	3120	2590	105	1	415	1	945	1	1680	3220	6340	-1570	-2800	-5390
14	77	0	25.6	8	7	27	0	1	1	2	2	1	1	0	2	2	2	1	0	0	1	0	1	1	3	1	1	1	Persistent MODS	1	1	960	685	2570	1240	1260	1960	275	1	1605	1	905	1	960	3530	4790	-685	-1925	-3885
15	46	1	27.2	8	9	23	2	2	0	0	0	0	3	4	0	0	3	3	1	0	0	1	0	1	3	1	1	1	Persistent MODS	1	1	1000	0	1830	798	3080	2130	1000	1	2045	1	2995	1	1000	2830	5910	0	-785	-2915
16	80	1	20.2	13	12	43	1	1	3	3	0	0	3	3	2	1	4	4	0	1	0	1	1	1	4	1	1	1	Persistent MODS	1	1	2556	300	1400	360	2035	2435	2256	1	3296	1	2881	1	2556	3956	5991	-300	-660	-3095
17	74	1	23.9	10	10	27	2	1	2	3	0	0	1	3	2	3	3	1	1	1	0	0	1	1	4	1	1	1	Persistent MODS	1	0	6650	2188	3135	2290	3970	3320	4462	1	5316	1	5966	1	6650	9785	13755	-2188	-4478	-7798
18	74	1	22.2	5	8	23	2	3	0	2	0	0	3	3	0	0	0	0	1	0	0	1	0	0	2	0	1	1	Persistent MODS	1	0	4240	1120	2405	2010	3190	3235	3120	1	3515	1	3470	1	4240	6645	9835	-1120	-3130	-6365
19	77	0	21.8	8	7	27	3	2	0	0	0	0	2	2	3	3	0	0	1	0	0	1	1	0	3	1	1	1	Persistent MODS	1	0	1947	1684	991	2345	1415	775	263	1	-1091	0	-431	0	1947	2938	4353	-1684	-4029	-4804
20	81	0	25.9	10	10	35	0	0	0	0	0	0	3	3	3	3	4	4	0	0	0	1	1	1	3	1	1	1	Persistent MODS	1	1	680	420	1455	2275	1485	860	260	1	-560	0	365	1	680	2135	3620	-420	-2695	-3250
21	78	1	24.5	13	12	31	3	2	2	2	0	0	3	3	1	1	4	4	1	1	0	1	0	1	4	1	1	1	Persistent MODS	1	1	2145	610	2080	3432	1800	630	1535	1	195	1	1365	1	2145	4225	6025	-610	-4042	-4672
22	77	1	23.7	9	9	31	1	0	1	1	0	0	4	4	0	1	3	3	0	0	0	1	0	1	2	0	1	1	Persistent MODS	1	1	1650	975	2638	1640	3130	2790	675	1	1670	1	2290	1	1650	4285	7415	-975	-2615	-5005
23	71	0	27.5	1	0	9	0	0	0	0	1	0	0	0	0	0	0	0	0	0	0	0	0	0	0	0	0	0	No MODS	0	1	3330	1360	3595	4140	2620	4410	1970	1	1425	1	-365	0	3330	6825	9545	-1360	-5500	-9910
24	66	0	25.2	4	3	18	1	0	0	0	0	0	0	0	2	2	1	0	0	0	0	0	1	0	1	0	0	0	No MODS	0	1	1040	890	2105	1100	2370	2250	150	1	1155	1	1275	1	1040	3145	5515	-890	-1990	-4240
25	76	1	19.5	13	11	33	3	3	0	0	0	0	3	3	4	3	3	2	1	0	0	1	1	1	4	1	1	1	Persistent MODS	1	1	1875	1790	2785	2395	1520	2015	85	1	475	1	-20	0	1875	4660	6180	-1790	-4185	-6200
26	64	1		11	7	16	2	1	1	1	0	0	3	3	4	2	1	0	1	0	0	1	1	0	3	1	1	1	Persistent MODS	1	0	1460	1820	2275	3560	2335	3935	-360	0	-1645	0	-3245	0	1460	3735	6070	-1820	-5380	-9315
27	59	1	16.6	11	6	25	3	0	0	0	0	0	3	3	4	3	1	0	1	0	0	1	1	0	3	1	1	1	Persistent MODS	1	0	3370	2425	2495	1405	2890	2445	945	1	2035	1	2480	1	3370	5865	8755	-2425	-3830	-6275
28	68	0	25	10	7	34	0	2	2	1	1	0	3	1	4	3	0	0	0	1	0	1	1	0	3	1	1	1	Persistent MODS	1	0	570	480	2595	3715	2280	1590	90	1	-1030	0	-340	0	570	3165	5445	-480	-4195	-5785
29	76	1	20	9	8	29	4	2	0	0	0	0	1	1	2	3	2	2	1	0	0	0	1	1	3	1	1	1	Persistent MODS	1	0	1940	755	2395	1445	1505	2135	1185	1	2135	1	1505	1	1940	4335	5840	-755	-2200	-4335
30	73	0	15.6	10	14	27	2	3	2	3	0	1	3	4	3	3	0	0	1	1	0	1	1	0	4	1	1	1	Persistent MODS	1	1	3500	1065	3400	845	3680	840	2435	1	4990	1	7830	1	3500	6900	10580	-1065	-1910	-2750
31	55	1	17.7	11	11	20	3	3	0	0	0	0	4	4	4	4	0	0	1	0	0	1	1	0	3	1	1	1	Persistent MODS	1	1	1285	900	3020	1635	2445	1385	385	1	1770	1	2830	1	1285	4305	6750	-900	-2535	-3920
32	76	0	24.8	8	2	15	1	1	0	0	0	0	4	0	3	1	0	0	0	0	0	1	1	0	2	0	1	0	Resolved MODS	3	0	1345	1165	1530	1505	1590	1820	180	1	205	1	-25	0	1345	2875	4465	-1165	-2670	-4490
33	76	1	26.7	6	6	21	0	1	2	2	0	0	4	4	3	4	0	0	0	1	0	1	1	0	3	1	1	1	Persistent MODS	1	0	1100	1340	1905	1260	1525	1600	-240	0	405	1	330	1	1100	3005	4530	-1340	-2600	-4200
34	84	1	23.7	10	10	28	2	1	0	0	0	0	4	4	3	3	1	2	1	0	0	1	1	0	3	1	1	1	Persistent MODS	1	1	2340	560	2175	855	1780	665	1780	1	3100	1	4215	1	2340	4515	6295	-560	-1415	-2080
35	69	0	25.4	8	4	35	4	1	0	0	0	0	1	0	3	3	0	0	1	0	0	0	1	0	2	0	1	0	Resolved MODS	2	1	1500	676	1320	2388	2320	3481	824	1	-244	0	-1405	0	1500	2820	5140	-676	-3064	-6545
36	74	1	21.8	13	14	20	4	3	0	0	0	0	4	4	3	4	2	3	1	0	0	1	1	1	4	1	1	1	Persistent MODS	1	1	3630	420	3265	620	3450	780	3210	1	5855	1	8525	1	3630	6895	10345	-420	-1040	-1820
37	74	1	25.2	7	7	25	2	3	0	0	0	0	1	0	4	4	0	0	1	0	0	0	1	0	2	0	1	1	Persistent MODS	1	0	2040	925	3900	1555	3250	1865	1115	1	3460	1	4845	1	2040	5940	9190	-925	-2480	-4345
38	71	1		7	5	23	2	0	0	1	0	0	4	3	0	1	1	0	1	0	0	1	0	0	2	0	1	0	Resolved MODS	2	1	3255	2570	4065	2390	3820	2170	685	1	2360	1	4010	1	3255	7320	11140	-2570	-4960	-7130
39	69	1	25.1	13	11	35	4	2	1	2	0	0	4	3	4	4	0	0	1	0	0	1	1	0	3	1	1	1	Persistent MODS	1	1	2230	1155	1990	2460	3170	2305	1075	1	605	1	1470	1	2230	4220	7390	-1155	-3615	-5920
40	52	1	15.8	3	3	25	0	0	0	0	0	0	0	0	3	3	0	0	0	0	0	0	1	0	1	0	0	0	No MODS	0	1	1030	1240	2980	1655	2710	2855	-210	0	1115	1	970	1	1030	4010	6720	-1240	-2895	-5750
41	64	1	27.5	11	15	35	4	4	3	4	0	0	0	0	3	4	1	3	1	1	0	0	1	0	3	1	1	1	Persistent MODS	1	1	1960	815	3010	1750	2250	2960	1145	1	2405	1	1695	1	1960	4970	7220	-815	-2565	-5525
42	74	0	17.1	14	16	47	3	4	4	2	0	0	4	3	3	3	4	4	1	1	0	1	1	1	5	1	1	1	Persistent MODS	1	1	1450	1035	2350	880	3185	2705	415	1	1885	1	2365	1	1450	3800	6985	-1035	-1915	-4620
43	89	0	18.9	15	15	37	3	4	2	2	0	0	4	4	4	3	2	2	1	1	0	1	1	1	5	1	1	1	Persistent MODS	1	1	2856	740	2065	2255	2045	1256	2116	1	1926	1	2715	1	2856	4921	6966	-740	-2995	-4251
44	61	1	16.3	13	19	30	4	4	0	2	1	2	4	4	4	4	0	3	1	0	0	1	1	0	3	1	1	1	Persistent MODS	1	1	4760	240	2735	430	0	0	4520	1	6825	1	6825	1	4760	7495	7495	-240	-670	-670
45	69	0	35.1	8	8	23	1	0	0	1	0	0	4	4	3	3	0	0	0	0	0	1	1	0	2	0	1	1	Persistent MODS	1	0	1230	1735	2060	2800	2035	1560	-505	0	-1245	0	-770	0	1230	3290	5325	-1735	-4535	-6095
46	56	1		12	11	27	3	3	1	1	0	0	4	3	4	4	0	0	1	0	0	1	1	0	3	1	1	1	Persistent MODS	1	1	2305	675	2025	1775	3065	2525	1630	1	1880	1	2420	1	2305	4330	7395	-675	-2450	-4975
47	61	0	23.5	18	14	23	1	1	4	4	2	3	4	1	4	3	3	2	0	1	1	1	1	1	5	1	1	1	Persistent MODS	1	1	5453	2030	3470	2180	2950	2380	3423	1	4713	1	5283	1	5453	8923	11873	-2030	-4210	-6590
48	87	1	20	17	17	33	3	3	3	3	0	0	4	4	4	4	3	3	1	1	0	1	1	1	5	1	1	1	Persistent MODS	1	1	2675	1115	2200	1285	1860	845	1560	1	2475	1	3490	1	2675	4875	6735	-1115	-2400	-3245
49	62	1		10	6	32	2	2	0	0	0	0	4	1	3	3	1	0	1	0	0	1	1	0	3	1	1	1	Persistent MODS	1	1	3220	5380	2510	2740	2515	2530	-2160	0	-2390	0	-2405	0	3220	5730	8245	-5380	-8120	-10650
50	26	0	20.5	12	12	34	4	4	0	0	0	0	1	1	3	3	4	4	1	0	0	0	1	1	3	1	1	1	Persistent MODS	1	1	1093	0	1402	1190	1510	1330	1093	1	1305	1	1485	1	1093	2495	4005	0	-1190	-2520
51	53	1	19.6	8	9	21	0	1	1	1	0	0	4	4	3	3	0	0	0	0	0	1	1	0	2	0	1	1	Persistent MODS	1	1	2650	1565	4070	2180	3795	2495	1085	1	2975	1	4275	1	2650	6720	10515	-1565	-3745	-6240
52	63	1	19.6	13	13	29	3	3	1	3	0	0	4	4	4	3	1	0	1	0	0	1	1	0	3	1	1	1	Persistent MODS	1	1	2840	855	2745	1690	3080	1460	1985	1	3040	1	4660	1	2840	5585	8665	-855	-2545	-4005
52	93	1	12.3	10	9	34	1	1	0	0	0	0	1	1	3	3	0	1	0	0	0	0	1	0	1	0	1	1	Persistent MODS	1	1	2490	1160	2640	1215	4380	815	1330	1	2755	1	6320	1	2490	5130	9510	-1160	-2375	-3190
54	78	1	26	14	14	28	1	2	2	3	4	4	3	3	1	3	3	3	0	1	1	1	0	1	4	1	1	1	Persistent MODS	1	0	2465	475	3480	960	5190	790	1990	1	4510	1	8910	1	2465	5945	11135	-475	-1435	-2225
55	77	1		10	7	32	0	0	1	1	4	3	0	0	4	3	0	0	0	0	1	0	1	0	2	0	1	1	Persistent MODS	1	1	1570	1875	2590	1835	1570	1605	-305	0	450	1	415	1	1570	4160	5730	-1875	-3710	-5315
56	73	1	19.4	14	12	36	2	1	0	0	4	3	0	1	4	3	4	4	1	0	1	0	1	1	4	1	1	1	Persistent MODS	1	1	1370	330	2745	1810	1350	590	1040	1	1975	1	2735	1	1370	4115	5465	-330	-2140	-2730
57	57	0	22.6	12	10	39	0	0	0	0	2	4	3	2	3	1	4	3	0	0	1	1	1	1	4	1	1	1	Persistent MODS	1	1	1200	3545	2226	510	2960	3910	-2345	0	-629	0	-1579	0	1200	3426	6386	-3545	-4055	-7965
58	87	0	24.14	10	5	30	0	1	0	0	3	0	0	1	4	2	3	1	0	0	1	0	1	1	3	1	1	0	Developed MODS	3	0	2105	1480	1415	1685	2022	1350	625	1	355	1	1027	1	2105	3520	5542	-1480	-3165	-4515
59	57	1		8	6	25	3	1	0	0	3	3	2	2	0	0	0	0	1	0	1	1	0	0	3	1	1	1	Persistent MODS	1	0	1805	800	1380	3040	810	1850	1005	1	-655	0	-1695	0	1805	3185	3995	-800	-3840	-5690
60	63	1	19.8	13	11	41	4	2	0	2	3	3	1	2	4	1	1	1	1	0	1	0	1	0	3	1	1	1	Persistent MODS	1	1	3695	630	4655	1680	4680	2160	3065	1	6040	1	8560	1	3695	8350	13030	-630	-2310	-4470
61	87	1	22.9	14	13	40	4	4	2	1	0	1	3	2	4	4	1	1	1	1	0	1	1	0	4	1	1	1	Persistent MODS	1	0	2825	490	2685	510	910	120	2335	1	4510	1	5300	1	2825	5510	6420	-490	-1000	-1120
62	22	0	22	4	2	20	1	1	0	0	3	1	0	0	0	0	0	0	0	0	1	0	0	0	1	0	0	0	No MODS	0	0	530	1040	1400	2180	1240	4350	-510	0	-1290	0	-4400	0	530	1930	3170	-1040	-3220	-7570
63	55	1	22.2	13	9	28	2	2	0	0	3	0	0	0	4	3	4	4	1	0	1	0	1	1	4	1	1	1	Persistent MODS	1	1	970	1430	745	1480	1490	1830	-460	0	-1195	0	-1535	0	970	1715	3205	-1430	-2910	-4740
64	97	1	21.4	10	9	29	3	2	0	0	3	3	1	0	2	3	1	1	1	0	1	0	1	0	3	1	1	1	Persistent MODS	1	0	2250	865	1650	670	1730	830	1385	1	2365	1	3265	1	2250	3900	5630	-865	-1535	-2365
65	39	0	26.4	13	13	10	2	2	4	4	3	3	0	0	4	4	0	0	1	1	1	0	1	0	4	1	1	1	Persistent MODS	1	1	2740	6455	2470	3605	2670	1665	-3715	0	-4850	0	-3845	0	2740	5210	7880	-6455	-10060	-11725
66	49	1	26.3	12	15	37	2	2	2	2	3	3	1	1	1	3	3	4	1	1	1	0	0	1	4	1	1	1	Persistent MODS	1	0	2460	1890	3385	2070	3050	1180	570	1	1885	1	3755	1	2460	5845	8895	-1890	-3960	-5140
67	33	1	19.6	6	8	19	2	2	0	0	3	2	0	0	1	4	0	0	1	0	1	0	0	0	2	0	1	1	Persistent MODS	1	0	2600	1470	3860	2100	3540	1970	1130	1	2890	1	4460	1	2600	6460	10000	-1470	-3570	-5540
68	83	1	25.7	9	5	30	3	2	0	0	3	0	0	0	2	2	1	1	1	0	1	0	1	0	3	1	1	1	Persistent MODS	1	1	2285	2390	1620	1860	1410	2310	-105	0	-345	0	-1245	0	2285	3905	5315	-2390	-4250	-6560
69	53	0		11	13	12	3	1	1	2	3	2	2	3	0	2	2	2	1	0	1	1	0	1	4	1	1	1	Persistent MODS	1	0	2610	930	3310	2080	3165	2440	1680	1	2910	1	3635	1	2610	5920	9085	-930	-3010	-5450
70	52	0	17.9	7	4	15	3	1	0	0	3	1	0	1	1	1	0	0	1	0	1	0	0	0	2	0	1	0	Resolved MODS	2	0	2075	2740	3450	3155	3430	4120	-665	0	-370	0	-1060	0	2075	5525	8955	-2740	-5895	-10015
71	69	1	19.6	10	11	22	1	1	2	2	0	0	4	4	3	4	0	0	0	1	0	1	1	0	3	1	1	1	Persistent MODS	1	1	2475	2040	3450	3310	1590	4710	435	1	575	1	-2545	0	2475	5925	7515	-2040	-5350	-10060
72	78	1	25.1	13	11	25	4	3	2	1	0	0	3	4	4	3	0	0	1	1	0	1	1	0	4	1	1	1	Persistent MODS	1	1	2665	1340	1870	1440	2635	1640	1325	1	1755	1	2750	1	2665	4535	7170	-1340	-2780	-4420
73	61	1	21.2	13	18	32	1	2	2	3	2	3	4	4	4	4	0	2	0	1	1	1	1	0	4	1	1	1	Persistent MODS	1	1	1215	785	2385	1020	2095	2135	430	1	1795	1	1755	1	1215	3600	5695	-785	-1805	-3940
74	50	1	20.5	8	7	23	1	1	1	1	0	0	3	1	3	3	0	0	0	0	0	1	1	0	2	0	0	0	No MODS	0	1	2245	1655	2450	2115	2760	1905	590	1	925	1	1780	1	2245	4695	7455	-1655	-3770	-5675
75	53	1	26.1	9	9	25	2	2	0	0	0	0	4	4	3	4	0	0	1	0	0	1	1	0	3	1	1	1	Persistent MODS	1	1	1720	1660	3340	2165	2680	1620	60	1	1235	1	2295	1	1720	5060	7740	-1660	-3825	-5445
76	72	1	28.2	14	16	27	2	2	2	3	0	2	4	4	4	3	2	1	1	1	0	1	1	1	5	1	1	1	Persistent MODS	1	1	4640	870	4580	1790	2520	2960	3770	1	6560	1	6120	1	4640	9220	11740	-870	-2660	-5620
77	68	1		11	12	35	3	3	2	4	1	1	4	3	1	1	0	0	1	1	0	1	0	0	3	1	1	1	Persistent MODS	1	1	1860	2075	1490	1800	3150	2150	-215	0	-525	0	475	1	1860	3350	6500	-2075	-3875	-6025
78	79	0	23.6	12	11	27	3	2	1	2	0	0	4	1	3	4	0	2	1	0	0	1	1	0	3	1	1	1	Persistent MODS	1	1	1590	390	2735	630	2060	770	1200	1	3305	1	4595	1	1590	4325	6385	-390	-1020	-1790
79	55	1	22.6	11	11	23	0	0	2	2	0	0	4	4	3	3	1	2	0	1	0	1	1	1	4	1	0	0	No MODS	0	0	830	2630	1910	3805	2620	4260	-1800	0	-3695	0	-5335	0	830	2740	5360	-2630	-6435	-10695
80	66	1	22.6	12	11	39	2	2	0	0	1	2	4	3	3	3	2	1	1	0	0	1	1	1	4	1	1	1	Persistent MODS	1	1	4117	1540	1435	1685	3070	1735	2577	1	2327	1	3662	1	4117	5552	8622	-1540	-3225	-4960
81	57	1	24.3	9	6	26	2	1	0	1	0	0	3	1	4	3	0	0	1	0	0	1	1	0	3	1	0	0	No MODS	0	1	1525	1760	2210	1505	2360	2255	-235	1	470	1	575	1	1525	3735	6095	-1760	-3265	-5520
82	52	0	22.6	10	9	19	1	1	1	0	0	0	4	4	4	4	0	0	0	0	0	1	1	0	2	0	0	0	No MODS	0	1	1410	1470	4435	2075	2950	4065	-60	0	2300	1	1185	1	1410	5845	8795	-1470	-3545	-7610
83	53	1	32.7	10	15	24	1	2	0	1	0	1	3	3	4	4	1	4	0	0	0	1	1	0	2	0	0	1	Developed MODS	3	1	5745	1170	4045	1130	2870	760	4575	1	7490	1	9600	1	5745	9790	12660	-1170	-2300	-3060
84	70	1	23.4	11	14	24	1	2	0	2	0	0	3	3	4	4	3	3	0	0	0	1	1	1	3	1	0	1	Developed MODS	3	1	4020	1590	2210	1485	1940	915	2430	1	3155	1	4180	1	4020	6230	8170	-1590	-3075	-3990
85	80	0	27.3	15	13	24	4	0	1	4	0	0	4	3	4	4	2	2	1	0	0	1	1	1	4	1	1	1	Persistent MODS	1	1	1890	2010	1800	1270	1835	1190	-120	0	410	1	1055	1	1890	3690	5525	-2010	-3280	-4470
86	81	0	25.9	8	8	15	2	1	2	2	0	0	0	3	3	2	1	0	1	1	0	0	1	1	4	1	1	1	Persistent MODS	1	0	720	500	890	1370	580	1300	220	1	-260	0	-980	0	720	1610	2190	-500	-1870	-3170
87	71	1	24.3	13	15	15	3	3	1	3	1	0	4	4	3	4	1	1	1	0	0	1	1	1	4	1	0	0	No MODS	0	1	2230	725	5130	2510	3330	1860	1505	1	4125	1	5595	1	2230	7360	10690	-725	-3235	-5095
88	62	1	20.8	15	16	15	3	3	3	4	2	2	4	4	3	3	0	0	1	1	1	1	1	0	5	1	1	1	Persistent MODS	1	1	1515	2410	2880	3035	2375	3865	-895	0	-1050	0	-2540	0	1515	4395	6770	-2410	-5445	-9310
89	87	1	14.6	11	8	23	3	1	0	0	1	0	3	3	4	3	0	1	1	0	0	1	1	0	3	1	0	0	No MODS	0	0	3015	1130	2060	1650	1960	2395	1885	1	2295	1	1860	1	3015	5075	7035	-1130	-2780	-5175
90	62	0	25.7	11	11	25	3	2	0	0	0	0	4	4	1	3	3	2	1	0	0	1	0	1	3	1	0	0	No MODS	0	1	1700	2130	845	665	475	2330	-430	0	-250	0	-2105	0	1700	2545	3020	-2130	-2795	-5125
91	47	1	17.5	14	13	15	2	1	3	4	2	2	4	3	3	3	0	0	1	1	1	1	1	0	5	1	1	1	Persistent MODS	1	1	2010	2455	3445	1535	4765	1805	-445	0	1465	1	4425	1	2010	5455	10220	-2455	-3990	-5795
92	69	1	19	10	9	40	2	2	1	0	0	0	4	3	4	4	0	0	1	0	0	1	1	0	3	1	0	0	No MODS	0	1	885	1225	2360	2615	2440	2110	-340	0	-595	0	-265	0	885	3245	5685	-1225	-3840	-5950
93	70	1	21.5	16	16	28	1	1	2	4	2	2	4	4	4	3	3	2	1	1	1	1	1	1	6	1	1	1	Persistent MODS	1	1	1310	1490	1585	285	2370	2285	-180	0	1120	1	1205	1	1310	2895	5265	-1490	-1775	-4060
94	54	1	21.6	11	9	17	3	3	0	0	0	0	3	0	3	3	2	3	1	0	0	1	1	1	4	1	0	0	No MODS	0	0	1970	940	3340	1590	3130	1530	1030	1	2780	1	4380	1	1970	5310	8440	-940	-2530	-4060
95	37	1	17.9	7	10	25	0	0	0	2	0	1	4	4	3	3	0	0	0	0	0	1	1	0	2	0	0	0	No MODS	0	1	3985	1000	4030	1850	4220	3300	2985	1	5165	1	6085	1	3985	8015	12235	-1000	-2850	-6150
96	84	0	24.1	12	9	16	2	1	0	1	1	0	3	1	4	4	2	2	1	0	0	1	1	1	4	1	1	0	Resolved MODS	2	1	1860	2300	2035	1670	1890	1580	-440	0	-75	1	235	1	1860	3895	5785	-2300	-3970	-5550
97	77	1		13	9	15	2	1	0	1	0	0	3	1	4	4	4	2	1	0	0	1	1	1	4	1	0	0	No MODS	0	1	1363	827	1305	1154	2165	749	536	1	687	1	2103	1	1363	2668	4833	-827	-1981	-2730
98	80	1		9	11	20	2	3	0	1	0	0	3	3	4	4	0	0	1	0	0	1	1	0	3	1	0	0	No MODS	0	0	2870	1580	2695	1360	3025	1395	1290	1	2625	1	4255	1	2870	5565	8590	-1580	-2940	-4335
99	54	1	24.3	7	4	17	2	1	2	0	0	0	0	0	3	3	0	0	1	1	0	0	1	0	3	1	0	0	No MODS	0	1	1685	2885	2600	1880	3040	2540	-1200	0	-480	1	20	1	1685	4285	7325	-2885	-4765	-7305
100	68	1	40.5	8	8	21	2	2	0	1	0	0	0	0	4	4	2	1	1	0	0	0	1	1	3	1	1	0	Developed MODS	3	1	4100	6662	4486	3283	2902	2078	-2562	0	-1359	1	-535	1	4100	8586	11488	-6662	-9945	-12023
101	43	1	28.9	13	11	20	4	1	0	0	0	2	4	3	3	3	2	2	1	0	0	1	1	1	4	1	0	0	No MODS	0	1	2560	1064	3243	2041	3160	2275	1496	1	2698	1	3583	1	2560	5803	8963	-1064	-3105	-5380
102	62	0	31.4	6	3	20	2	0	0	0	0	0	0	0	3	3	1	0	1	0	0	0	1	0	2	0	0	0	No MODS	0	0	2409	3260	1809	3143	2070	2980	-851	0	-2185	0	-3095	0	2409	4218	6288	-3260	-6403	-9383
103	93	1	21.2	9	8	15	3	2	0	0	0	0	3	2	3	3	0	1	1	0	0	1	1	0	3	1	0	0	No MODS	0	0	1170	261	2400	1927	1880	2375	909	1	1382	1	887	0	1170	3570	5450	-261	-2188	-4563
104	34	0	12.4	11	8	15	4	1	0	0	0	0	3	3	4	4	0	0	1	0	0	1	1	0	3	1	0	0	No MODS	0	1	1890	834	2869	682	2054	692	1056	1	3243	1	4605	1	1890	4759	6813	-834	-1516	-2208
[truncated: 19 more columns]
